# Supplementary material for: COVID-19 and Cancer Detection in Russia
Source: Cancers (Basel). 2024 Apr 26;16(9):1673. doi: 10.3390/cancers16091673 (PMC11083030; doi:10.3390/cancers16091673)
Supplement: Supplementary file 1 [file cancers-16-01673-s001.zip]

Archive with 1 entries (1 files):
- cancers-2960116-supplementary.xls
