# Supplementary material for: COVID-19 and Cancer Detection in Russia
Source: Cancers (Basel). 2024 Apr 26;16(9):1673. doi: 10.3390/cancers16091673 (PMC11083030; doi:10.3390/cancers16091673)
Supplement: Supplementary file 1 [file cancers-16-01673-s001.zip › cancers-2960116-supplementary.xls]

## Sheet: Sheet1
Data from the Russian National Cancer Registry https://oncology.ru/service/statistics/malignant_tumors/ accessed on March 21, 2024
YEARS	2000	2001	2002	2003	2004	2005	2006	2007	2008	2009	2010	2011	2012	2013	2014	2015	2016	2017	2018	2019	2020	2021	2022
Breast (C50)
diagnosed cases	44840	45257	45857	46288	49230	49548	50292	51865	52469	54315	57241	57534	59037	60717	65088	66621	68547	70569	70682	73918	64951	69714	76520
reported deaths	21707	21592	21873	22420	22757	22461	22409	22834	22946	23517	23282	23320	22936	22890	22445	23052	22248	22098	22295	21720	21462	20480	20379
Prostate (C61)
diagnosed cases	11581	12788	13245	13881	15238	16861	18092	20223	22129	25215	26268	28552	29082	31569	37186	38812	38371	40785	42518	45763	38223	40137	48025
reported deaths	6680	6986	7556	7467	7875	8192	8516	8909	9452	9971	10251	10555	10861	11111	11345	11987	12523	12565	13007	13205	13456	12896	13186
Renal (C64)
diagnosed cases	13605	13933	14560	14965	15397	15733	16032	16770	17563	18328	18723	19657	19675	20892	22234	22846	23908	24779	24291	24880	21362	22251	24172
reported deaths	7272	7504	7958	7869	7999	7914	8022	8193	8370	8586	8526	8561	8305	8459	8430	8511	8817	8386	8590	8593	8455	8186	8047
Thyroid (C73)
diagnosed cases	7506	8118	8258	7988	8258	8505	8932	9238	8984	8835	8879	9636	9825	9742	10358	11301	12194	12473	13250	13987	11428	12546	14605
reported deaths	1164	1000	1042	1026	1084	1190	1110	1141	1112	1115	1098	1203	1117	1169	1201	1232	1220	1161	1218	1211	1281	1195	975
